# Supplementary material for: Fgf and Wnt signaling interaction in the mesenchymal niche regulates the murine hair cycle clock
Source: Nat Commun. 2020 Oct 9;11:5114. doi: 10.1038/s41467-020-18643-x (PMC7547083; doi:10.1038/s41467-020-18643-x)
Supplement: Supplementary file 3 — Source Data [file 41467_2020_18643_MOESM3_ESM.xlsx]

## Sheet: Figure 3c
Figure 3c	Normalized RNA Seq reads per mouse per genotype per time point
	P10		P12		P14		P16		P18
Rspo1	Cont	dMF1/2	Cont	dMF1/2	Cont	dMF1/2	Cont	dMF1/2	Cont	dMF1/2
	4510.59	3548.25	4691.63	4236.43	3990.56	5108.13	1272.63	2698.08	1194.71	2396.88
	3741.56	3798.38	3364.76	3057.73	3117.89	3049.75	2069.46	2874.13	785.396	2711.83
	3648.15	2893.92	3423.59	3310.43	3095.8	3815.34	1898.95	3632.57	902	2665.72
Rspo2	Cont	dMF1/2	Cont	dMF1/2	Cont	dMF1/2	Cont	dMF1/2	Cont	dMF1/2
	5186.25	6049.42	8160.71	7180.26	4333.76	6638.31	222.596	3181.72	114.633	1737.27
	5203.94	6854.03	4661.36	4411.3	2631.83	3681.48	566.755	2837.01	138.034	2696.4
	5023.23	3828.61	3335.78	3730.38	2191.42	3632.01	571.59	4333.34	112.89	1672.21
Rspo3	Cont	dMF1/2	Cont	dMF1/2	Cont	dMF1/2	Cont	dMF1/2	Cont	dMF1/2
	9786.02	11753.3	15927.4	14439.4	8843.65	17079.5	495.367	6721.69	609.973	3372
	10718.7	12504.5	9441	9407.24	5958.19	6738.11	1334.3	7816.43	466.52	7582.47
	8120.77	7192.47	7269.5	7765.99	4029.45	9406.81	1057.44	10216.7	409.086	4412.85
Rspo4	Cont	dMF1/2	Cont	dMF1/2	Cont	dMF1/2	Cont	dMF1/2	Cont	dMF1/2
	33614.1	20207.7	48839.1	27616.9	29352.1	25909.3	2636.65	12857.1	578.798	8838.4
	32077	22976.2	32569.5	16057.4	22078.5	13955.9	9063.04	12448.9	670.626	17989.6
	26005.8	17293.6	26017	17251.1	15266.5	16416	7822.21	17946.3	288.406	10472.9
Dkk2	Cont	dMF1/2	Cont	dMF1/2	Cont	dMF1/2	Cont	dMF1/2	Cont	dMF1/2
	3006.09	1923.71	3409.12	1938.48	11428.2	5119.87	13817.4	8667.44	7266.04	9906.99
	2727.83	1705.41	4365.12	2983.59	8812.32	3980.72	15528	5245.15	12893.1	7744.44
	3191.41	2887.87	4988.51	3923.97	14867.4	5233.15	15327.1	7448.85	7057.28	9847.75
Notum	Cont	dMF1/2	Cont	dMF1/2	Cont	dMF1/2	Cont	dMF1/2	Cont	dMF1/2
	2455.47	2139.39	2654.57	1543.31	7925.77	2480.45	9455.77	5333.46	5043.85	4965.32
	1820.27	1874.91	1376.19	954.281	3234.22	1139.64	8474.33	1746.75	7886.29	4465.72
	2294.37	1450.42	1798.04	1185.08	7795.43	1726.13	10979.8	3856.99	5389.65	5260.1

## Sheet: Supp figure 3f
Supplementary figure 3f
Measurement of %YFP positive cells
Enrich 1-2	Purify 1	Purity analysis
1.5	53	82
0.94	53	82
1.48	68	86
1.38	69	90
0.94	53	82
1.5	53	82
0.93	70	89
0.56	71	90
0.7	53	84
0.89	56	84
1.45	66	89
1.5	68	85
0.95	NA	90
0.81	NA	90
0.82	60	86
1.1	62	84
0.67	58	83
0.63	51	85
1.7	67	85
1.6	67	85
1	63	88
0.82	65	88
1.9	67	83
1.4	70	91
0.99	74	94
2.2	75.6	91
1.34	65	83
0.93	67	85
0.83	55	87
0.44	48.5	87

## Sheet: Supp figure 4b
Supplementary figure 4b
Measurement of 2nd Anagen [Days]
WT	Double	Triple
15	21	21
15	18	17
15	21	19
15	23	15
16	23	18
10	18	15
15	16	15
14	17	16
15	16	16
13	18	18
15	18
15	19
12	19
15	18
14	19
15	18
